# Supplementary material for: Evaluation of expert rules for carbapenemase class identification in Enterobacterales isolates using the VITEK2 susceptibility testing platform
Source: J Clin Microbiol. 2025 Sep 19;63(10):e00769-25. doi: 10.1128/jcm.00769-25 (PMC12506011; doi:10.1128/jcm.00769-25)
Supplement: Table S1 — Summary of isolates tested. [file jcm.00769-25-s0002.xlsx]

## Sheet: Sheet1
Table S1: Summary of isolates tested
Isolate Number	Species	Source	mCIM	Xpert Carba-R	Carbapenemase Genes Detected by WGS	Ceftazidime Interpretation	Ceftriaxone Interpretation	Cefotaxime Interpretation	Cefpodoxime Interpretation	Aztreonam Interpretation	Meropenem Interpretation	Ertapenem Interpretation	Imipenem Interpretation	Discrepant Enrollment Results	Resolution of Discrepant Enrollment Results	Final Inclusion Criteria
V001	Klebsiella pneumoniae	BJH Clinical Microbiology Laboratory	POS	KPC+	N/A	R	R	R	R	R	R	R	R			KPC+
V002	Citrobacter koseri	BJH Clinical Microbiology Laboratory	POS	KPC+	N/A	R	R	R	R	R	R	R	R			KPC+
V003	Klebsiella pneumoniae	BJH Clinical Microbiology Laboratory	POS	KPC+	N/A	R	R	R	R	R	R	R	R			KPC+
V004	Enterobacter cloacae complex	BJH Clinical Microbiology Laboratory	POS	KPC+	N/A	R	R	R	R	R	R	R	R			KPC+
V005	Citrobacter freundii complex	BJH Clinical Microbiology Laboratory	POS	KPC+	N/A	R	R	R	R	R	R	R	R			KPC+
V006	Proteus mirabilis	BJH Clinical Microbiology Laboratory	POS	KPC+	N/A	S	R	S	R	S	R	*I	R			KPC+
V007	Citrobacter amalonacticus	BJH Clinical Microbiology Laboratory	POS	KPC+	N/A	S	R	R	R	I	R	R	R			KPC+
V008	Citrobacter koseri	BJH Clinical Microbiology Laboratory	POS	KPC+	N/A	R	R	R	R	R	R	R	R			KPC+
V009	Klebsiella pneumoniae	BJH Clinical Microbiology Laboratory	POS	KPC+	N/A	S	R	R	R	I	R	R	R			KPC+
V010	Klebsiella pneumoniae	BJH Clinical Microbiology Laboratory	POS	KPC+	N/A	S	R	R	R	I	R	R	R			KPC+
V011	Proteus mirabilis	BJH Clinical Microbiology Laboratory	POS	NDM+	N/A	R	R	R	R	S	R	I*	R			NDM+
V012	Enterobacter cloacae complex	BJH Clinical Microbiology Laboratory	POS	NDM+	N/A	R	R	R	R	R	R	R	R			NDM+
V013	Klebsiella pneumoniae	BJH Clinical Microbiology Laboratory	POS	OXA48-like	N/A	R	R	R	R	R	R	R	I			OXA48-like
V014	Klebsiella pneumoniae	BJH Clinical Microbiology Laboratory	POS	OXA48-like	N/A	I	R	R	R	R	S	R	I			OXA48-like
V015	Enterobacter cloacae complex	BJH Clinical Microbiology Laboratory	N/A	N/A	N/A	R	R	R	R	R	S	S	S			ESBL/AmpC
V016	Morganella morganii	BJH Clinical Microbiology Laboratory	NEG	N/A	N/A	S	R	R	R	S	S	S	R			non CP-CRE
V017	Escherichia coli	BJH Clinical Microbiology Laboratory	POS	KPC+	N/A	I	R	R	R	R	R	R	R			KPC+
V018	Enterobacter cloacae complex	BJH Clinical Microbiology Laboratory	NEG	N/A	N/A	R	R	R	R	R	S	R	I*			non CP-CRE
V019	Enterobacter cloacae complex	BJH Clinical Microbiology Laboratory	NEG	N/A	N/A	R	R	R	R	R	R	R	I*			non CP-CRE
V020	Klebsiella pneumoniae	BJH Clinical Microbiology Laboratory	POS	KPC+	N/A	R	R	R	R	R	R	R	R			KPC+
V021	Citrobacter koseri	BJH Clinical Microbiology Laboratory	POS	KPC+	N/A	R	R	R	R	R	R	R	R			KPC+
V022	Klebsiella oxytoca complex	BJH Clinical Microbiology Laboratory	POS	KPC+	N/A	R	R	R	R	R	R	R	R			KPC+
V023	Citrobacter koseri	BJH Clinical Microbiology Laboratory	POS	KPC+	N/A	R	R	R	R	R	R	R	R			KPC+
V024	Klebsiella pneumoniae	BJH Clinical Microbiology Laboratory	POS	NDM+, OXA48-like	N/A	R	R	R	R	R	R	R	R			NDM+, OXA48-like
V025	Klebsiella pneumoniae	BJH Clinical Microbiology Laboratory	POS	NDM+, OXA48-like	N/A	R	R	R	R	R	R	R	R			NDM+, OXA48-like
V026	Escherichia coli	BJH Clinical Microbiology Laboratory	N/A	N/A	N/A	R*	R	R	R	R*	S	S	S	Mixed culture results	Isolate excluded from study	Isolate excluded from study
V027	Enterobacter cloacae complex	BJH Clinical Microbiology Laboratory	N/A	N/A	N/A	R	R	R	R	R	S	S	S	Mixed culture results	Isolate excluded from study	Isolate excluded from study
V028	Klebsiella pneumoniae	BJH Clinical Microbiology Laboratory	POS	NDM+	N/A	R	R	R	R	R	R	R	R			NDM+
V029	Klebsiella pneumoniae	BJH Clinical Microbiology Laboratory	POS	NDM+	N/A	R	R	R	R	R	R	R	R			NDM+
V030	Proteus vulgaris	BJH Clinical Microbiology Laboratory	NEG	N/A	N/A	S	S	S	S	S	S	S	R			non CP-CRE
V031	Morganella morganii	BJH Clinical Microbiology Laboratory	POS	KPC+	N/A	S	R	R	R	I	S	R	R			KPC+
V032	Klebsiella aerogenes	BJH Clinical Microbiology Laboratory	POS	KPC+	N/A	I	R	R	R	R	R	R	R			KPC+
V033	Raoultella planticola	BJH Clinical Microbiology Laboratory	POS	KPC+	N/A	I	R	R	R	R	R	R	R			KPC+
V034	Proteus mirabilis	BJH Clinical Microbiology Laboratory	POS	KPC+	N/A	S	R	R	R	S	R	R	R			KPC+
V035	Klebsiella pneumoniae	BJH Clinical Microbiology Laboratory	POS	OXA48-like	N/A	S	S	S	S	S	S	S	I			OXA48-like
V036	Escherichia coli	BJH Clinical Microbiology Laboratory	POS	OXA48-like	N/A	R	R	R	R	R	S	R	S			OXA48-like
V037	Klebsiella pneumoniae	BJH Clinical Microbiology Laboratory	POS	OXA48-like	N/A	R	R	R	R	R	R	R	R			OXA48-like
V038	Escherichia coli	BJH Clinical Microbiology Laboratory	POS	NDM+	N/A	R	R	R	R	R	I	R	R			NDM+
V039	Providencia stuartii	BJH Clinical Microbiology Laboratory	POS	KPC+	N/A	I	R	R	R	R	R	R	R			KPC+
V040	Escherichia coli	BJH Clinical Microbiology Laboratory	POS	KPC+	N/A	S	R	R	R	R	R	R	R			KPC+
V041	Escherichia coli	BJH Clinical Microbiology Laboratory	POS	NDM+	N/A	R	R	R	R	R	I	R	R			NDM+
V042	Escherichia coli	BJH Clinical Microbiology Laboratory	POS	KPC+	N/A	S	R	R	R	I	R	R	R			KPC+
V043	Klebsiella pneumoniae	BJH Clinical Microbiology Laboratory	POS	NDM+	N/A	R	R	R	R	R	R	R	R			NDM+
V044	Serratia marcescens	BJH Clinical Microbiology Laboratory	NEG	N/A	N/A	S	R	R	R	S	S	R	R*			non CP-CRE
V045	Klebsiella aerogenes	BJH Clinical Microbiology Laboratory	NEG	N/A	N/A	R	R	R	R	R	R	R	R*			non CP-CRE
V046	Klebsiella pneumoniae	BJH Clinical Microbiology Laboratory	NEG	N/A	N/A	R	R	R	R	R	R	R	R			non CP-CRE
V047	Enterobacter cloacae complex	BJH Clinical Microbiology Laboratory	POS	NDM+	N/A	R	R	R	R	R	R	R	R			NDM+
V048	Klebsiella pneumoniae	BJH Clinical Microbiology Laboratory	POS	NDM+, OXA48-like	N/A	R	R	R	R	R	R	R	R			NDM+, OXA48-like
V049	Klebsiella pneumoniae	BJH Clinical Microbiology Laboratory	POS	KPC+	N/A	R	R	R	R	R	R	R	R			KPC+
V050	Escherichia coli	BJH Clinical Microbiology Laboratory	POS	KPC+	N/A	S	R	R	R	R	R	R	R			KPC+
V051	Escherichia coli	BJH Clinical Microbiology Laboratory	POS	OXA48-like	N/A	R	R	R	R	R	S	R	S			OXA48-like
V052	Citrobacter koseri	BJH Clinical Microbiology Laboratory	POS	KPC+	N/A	R	R	R	R	R	R	R	R			KPC+
V053	Klebsiella oxytoca complex	BJH Clinical Microbiology Laboratory	POS	KPC+	N/A	R	R	R	R	R	R	R	R			KPC+
V054	Citrobacter koseri	BJH Clinical Microbiology Laboratory	POS	KPC+	N/A	R	R	R	R	R	R	R	R			KPC+
V055	Enterobacter cloacae complex	BJH Clinical Microbiology Laboratory	POS	KPC+	N/A	R	R	R	R	R	R	R	R			KPC+
V056	Klebsiella oxytoca complex	BJH Clinical Microbiology Laboratory	POS	KPC+	N/A	I	R	R	R	R	R	R	R			KPC+
V057	Serratia marcescens	BJH Clinical Microbiology Laboratory	POS	KPC+	N/A	S	R	I	R	I	R	R	R			KPC+
V058	Citrobacter koseri	BJH Clinical Microbiology Laboratory	POS	KPC+	N/A	R	R	R	R	R	R	R	R			KPC+
V059	Citrobacter freundii complex	BJH Clinical Microbiology Laboratory	POS	KPC+	N/A	R	R	R	R	R	R	R	R			KPC+
V060	Klebsiella pneumoniae	BJH Clinical Microbiology Laboratory	POS	KPC+	N/A	S	R	R	R	I	R	I*	R			KPC+
V061	Escherichia coli	BJH Clinical Microbiology Laboratory	POS	OXA48-like	N/A	R	R	R	R	I	S	R	S			OXA48-like
V062	Klebsiella pneumoniae	BJH Clinical Microbiology Laboratory	POS	KPC+	N/A	R	R	R	R	R	R	R	R			KPC+
V063	Klebsiella pneumoniae	BJH Clinical Microbiology Laboratory	POS	KPC+	N/A	R	R	R	R	R	R	R	R			KPC+
V064	Klebsiella aerogenes	BJH Clinical Microbiology Laboratory	NEG	not done	N/A	R	R		R	R	S	R	S	Incomplete data due to poor growth by VITEK2	Isolate excluded from study	Isolate excluded from study
V065	Enterobacter cloacae complex	BJH Clinical Microbiology Laboratory	N/A	N/A	N/A	R	R	R	R	R	S	S	S			ESBL/AmpC
V066	Serratia marcescens	BJH Clinical Microbiology Laboratory	NEG	N/A	N/A	S	R	R	R	S	S	R	R*			non CP-CRE
V067	Escherichia coli	BJH Clinical Microbiology Laboratory	POS	KPC+	N/A	R	R	R	R	R	R	R	R			KPC+
V068	Escherichia coli	BJH Clinical Microbiology Laboratory	POS	OXA48-like	N/A	S	R	R	R	S	S	R	S			OXA48-like
V069	Escherichia coli	BJH Clinical Microbiology Laboratory	POS	NDM+	N/A	R	R	R	R	S	R	R	R			NDM+
V070	Escherichia coli	BJH Clinical Microbiology Laboratory	POS	KPC+	N/A	S	R	R	R	I	R	I*	R			KPC+
V071	Escherichia coli	BJH Clinical Microbiology Laboratory	POS	NDM+	N/A	R	R	R	R	R	R	R	R			NDM+
V072	Citrobacter koseri	BJH Clinical Microbiology Laboratory	POS	KPC+	N/A	R	R	R	R	R	R	R	R			KPC+
V073	Citrobacter koseri	BJH Clinical Microbiology Laboratory	POS	KPC+	N/A	R	R	R	R	R	R	R	R			KPC+
V074	Enterobacter cloacae complex	BJH Clinical Microbiology Laboratory	NEG	N/A	N/A	R	R	R	R	R	S	R	S			non CP-CRE
V075	Morganella morganii	BJH Clinical Microbiology Laboratory	NEG	N/A	N/A	R	R	R	R	I	S	S	R			non CP-CRE
V076	Citrobacter species	BJH Clinical Microbiology Laboratory	POS	KPC+	N/A	R	R	R	R	R	R	R	R			KPC+
V077	Enterobacter cloacae complex	BJH Clinical Microbiology Laboratory	N/A	N/A	N/A	R	R	R	R	R	S	S	S			ESBL/AmpC
V078	Klebsiella aerogenes	BJH Clinical Microbiology Laboratory	NEG	N/A	N/A	R	R	R	R	R	S	R	S			non CP-CRE
V079	Enterobacter cloacae complex	BJH Clinical Microbiology Laboratory	NEG	N/A	N/A	R	R	R	R	R	S	R	S			non CP-CRE
V080	Klebsiella aerogenes	BJH Clinical Microbiology Laboratory	N/A	N/A	N/A	R	R	R	R	R	S	S	S			ESBL/AmpC
V081	Proteus mirabilis	BJH Clinical Microbiology Laboratory	NEG	N/A	N/A	R*	R	R	R	R*	S	S	I			ESBL/AmpC
V082	Enterobacter cloacae complex	BJH Clinical Microbiology Laboratory	NEG	N/A	N/A	R	R	R	R	R	S	I	S			ESBL/AmpC
V083	Escherichia coli	BJH Clinical Microbiology Laboratory	POS	KPC+	N/A	S	R	S	R	I	S	S	R			KPC+
V084	Serratia marcescens	BJH Clinical Microbiology Laboratory	POS	Not Detected	SME-2	S	S	S	S	I	R	R	R	mCIM+, Xpert Carba-R Not Detected, SME Detected by WGS	Enroll as SME+	SME+
V085	Proteus mirabilis	BJH Clinical Microbiology Laboratory	NEG	N/A	N/A	S	R	S	R	S	S	S	R			non CP-CRE
V086	Morganella morganii	BJH Clinical Microbiology Laboratory	N/A	N/A	N/A	I	S		R	S	S	S	S			ESBL/AmpC
V087	Proteus mirabilis	BJH Clinical Microbiology Laboratory	NEG	N/A	N/A	R*	R	R	R	R*	S	S	R			non CP-CRE
V088	Citrobacter freundii complex	BJH Clinical Microbiology Laboratory	POS	KPC+	N/A	R	R	R	R	R	R	R	R			KPC+
V089	Klebsiella aerogenes	BJH Clinical Microbiology Laboratory	N/A	N/A	N/A	R	R	R	R	R	S	S	S			ESBL/AmpC
V090	Klebsiella pneumoniae	BJH Clinical Microbiology Laboratory	POS	KPC+	N/A	S	R	R	R	I	R	R	R			KPC+
V091	Klebsiella pneumoniae	BJH Clinical Microbiology Laboratory	POS	KPC+	N/A	R	R	R	R	R	R	R	R			KPC+
V092	Klebsiella oxytoca complex	BJH Clinical Microbiology Laboratory	POS	KPC+	N/A	R	R	R	R	R	R	R	R			KPC+
V093	Serratia marcescens	BJH Clinical Microbiology Laboratory	POS	Not Detected	SME-2	S	S	S	S	I	R	R	R	mCIM+, Xpert Carba-R Not Detected, SME Detected by WGS	Enroll as SME+	SME+
V094	Enterobacter cloacae complex	BJH Clinical Microbiology Laboratory	NEG	N/A	N/A	R	R	R	R	R	S	I	I*			ESBL/AmpC
V095	Enterobacter cloacae complex	BJH Clinical Microbiology Laboratory	POS	NDM+	N/A	R	R	R	R	R	R	R	R			NDM+
V096	Enterobacter cloacae complex	BJH Clinical Microbiology Laboratory	POS	Not Detected	ACT-28	R	R	R	R	R	S	R	S	mCIM+, Xpert Carba-R Not Detected, No Carbapenemase Detected by WGS	Enroll as non-CP-CRE	non CP-CRE
V097	Enterobacter cloacae complex	BJH Clinical Microbiology Laboratory	N/A	N/A	N/A	R	R	R	R	I	S	S	S			ESBL/AmpC
V098	Klebsiella oxytoca complex	BJH Clinical Microbiology Laboratory	NEG	N/A	N/A	R	R	R	R	R	S	R	S			non CP-CRE
V099	Escherichia coli	BJH Clinical Microbiology Laboratory	POS	KPC+	N/A	S	R	R	R	I	S	I	S			KPC+
V100	Citrobacter freundii complex	BJH Clinical Microbiology Laboratory	N/A	N/A	N/A	R	R	R	R	I	S	S	S			ESBL/AmpC
V101	Escherichia coli	BJH Clinical Microbiology Laboratory	POS	KPC+	N/A	S	R	R	R	I	R	R	R			KPC+
V102	Serratia marcescens	BJH Clinical Microbiology Laboratory	POS	Not Detected	SME-2	S	S	S	S	S	R	R	R	mCIM+, Xpert Carba-R Not Detected, SME Detected by WGS	Enroll as SME+	SME+
V103	Morganella morganii	BJH Clinical Microbiology Laboratory	N/A	N/A	N/A	R	R	R	R	I	S	S	S			ESBL/AmpC
V104	Enterobacter cloacae complex	BJH Clinical Microbiology Laboratory	NEG	N/A	N/A	R	R	R	R	R	S	I	S			ESBL/AmpC
V105	Klebsiella pneumoniae	BJH Clinical Microbiology Laboratory	N/A	N/A	N/A	R*	R	R	R	R	S	S	S			ESBL/AmpC
V106	Proteus mirabilis	BJH Clinical Microbiology Laboratory	NEG	N/A	N/A	S	S	S	S	S	S	S	I			WT
V107	Escherichia coli	BJH Clinical Microbiology Laboratory	N/A	N/A	N/A	R*	R	R	R	R*	S	S	S			ESBL/AmpC
V108	Escherichia coli	BJH Clinical Microbiology Laboratory	N/A	N/A	N/A	S	S	S	R	S	S	S	S			ESBL/AmpC
V109	Klebsiella pneumoniae	BJH Clinical Microbiology Laboratory	N/A	N/A	N/A	S	S	S	S	S	S	S	S			WT
V110	Proteus mirabilis	BJH Clinical Microbiology Laboratory	NEG	N/A	N/A	S	S	S	S	S	S	S	I			WT
V111	Escherichia coli	BJH Clinical Microbiology Laboratory	N/A	N/A	N/A	S	S	S	S	S	S	S	S			WT
V112	Klebsiella pneumoniae	BJH Clinical Microbiology Laboratory	N/A	N/A	N/A	S	S	S	S	S	S	S	S			WT
V113	Klebsiella oxytoca complex	BJH Clinical Microbiology Laboratory	N/A	N/A	N/A	S	S	S	S	S	S	S	S			WT
V114	Klebsiella pneumoniae	BJH Clinical Microbiology Laboratory	N/A	N/A	N/A	S	S	S	S	S	S	S	S			WT
V115	Klebsiella pneumoniae	Mardan Medical Complex	POS	NDM+, OXA48-like	N/A	R	R	R	R	R	R	R	R			NDM+, OXA48-like
V116	Enterobacter cloacae complex	Mardan Medical Complex	POS	NDM+	N/A	R	R	R	R	I	R	R	R			NDM+
V117	Escherichia coli	Mardan Medical Complex	POS	NDM+, OXA48-like	N/A	R	R	R	R	R	R	R	R			NDM+, OXA48-like
V118	Escherichia coli	Mardan Medical Complex	POS	NDM+	N/A	R	R	R	R	S	R	R	R			NDM+
V119	Klebsiella pneumoniae	Mardan Medical Complex	POS	NDM+, OXA48-like	N/A	R	R	R	R	R	R	R	R			NDM+, OXA48-like
V120	Escherichia coli	Mardan Medical Complex	POS	NDM+	N/A	R	R	R	R	I	R	R	R			NDM+
V121	Escherichia coli	Mardan Medical Complex	POS	NDM+	N/A	R	R	R	R	S	R	R	R			NDM+
V122	Escherichia coli	Mardan Medical Complex	POS	NDM+	N/A	R	R	R	R	R	R	R	R			NDM+
V123	Escherichia coli	Mardan Medical Complex	POS	NDM+	N/A	R	R	R	R	R	R	R	R			NDM+
V124	Klebsiella pneumoniae	Mardan Medical Complex	POS	NDM+, OXA48-like	N/A	R	R	R	R	S	R	R	R			NDM+, OXA48-like
V125	Klebsiella pneumoniae	Mardan Medical Complex	POS	NDM+, OXA48-like	N/A	R	R	R	R	R	R	R	R			NDM+, OXA48-like
V126	Escherichia coli	Mardan Medical Complex	N/A	N/A	N/A	R*	R	R	R	R*	S	S	S			ESBL/AmpC
V127	Escherichia coli	Mardan Medical Complex	N/A	N/A	N/A	R*	R	R	R	R*	S	S	S			ESBL/AmpC
V128	Escherichia coli	Mardan Medical Complex	N/A	N/A	N/A	R*	R	R	R	R*	S	S	S			ESBL/AmpC
V129	Enterobacter cloacae complex	Mardan Medical Complex	N/A	N/A	N/A	S	R	R	R	S	S	S	S			ESBL/AmpC
V130	Enterobacter cloacae complex	Mardan Medical Complex	N/A	N/A	N/A	S	I	R	R	S	S	S	S			ESBL/AmpC
V131	Klebsiella pneumoniae	Mardan Medical Complex	N/A	N/A	N/A	S	S	R	R	S	S	S	S			ESBL/AmpC
V132	Escherichia coli	Mardan Medical Complex	N/A	N/A	N/A	R	R	R	R	R	S	S	S			ESBL/AmpC
V133	Klebsiella (Enterobacter) aerogenes	Mardan Medical Complex	N/A	N/A	N/A	S	S	S	S	S	S	S	S			WT
V134	Klebsiella pneumoniae	Mardan Medical Complex	N/A	N/A	N/A	S	R	R	R	I	S	S	S			ESBL/AmpC
V135	Escherichia coli	Mardan Medical Complex	N/A	N/A	N/A	R*	R	R	R	R*	S	S	S			ESBL/AmpC
V136	Klebsiella pneumoniae	Mardan Medical Complex	N/A	N/A	N/A	R*	R	R	R	R*	S	S	S			ESBL/AmpC
V137	Escherichia coli	Mardan Medical Complex	N/A	N/A	N/A	R	R	R	R	R	S	S	S			ESBL/AmpC
V138	Klebsiella (Enterobacter) aerogenes	Mardan Medical Complex	N/A	N/A	N/A	S	R	R	R	S	S	S	S			ESBL/AmpC
V139	Klebsiella oxytoca complex	Mardan Medical Complex	N/A	N/A	N/A	R*	R	R	R	R*	S	S	S			ESBL/AmpC
V140	Escherichia coli	BJH Clinical Microbiology Laboratory	N/A	N/A	N/A	S	S	S	S	S	S	S	S			WT
V141	Klebsiella oxytoca complex	Mardan Medical Complex	POS	NDM+	N/A	R	R	R	R	S	R	R	R			NDM+
V142	Enterobacter cloacae complex	BJH Clinical Microbiology Laboratory	NEG	N/A	N/A	R	R	R	R	R	S	R	S			non CP-CRE
V143	Klebsiella oxytoca complex	BJH Clinical Microbiology Laboratory	POS	KPC+	N/A	R	R	R	R	R	R	R	R			KPC+
V144	Klebsiella variicola	BJH Clinical Microbiology Laboratory	POS	KPC+	N/A	I	R	R	R	R	R	R	R			KPC+
V145	Enterobacter cloacae complex	BJH Clinical Microbiology Laboratory	POS	Not Detected	IMI-1, ACT-77	R	R	R	R	R	R	R	R	mCIM+, Xpert Carba-R Not Detected, IMI-1 Detected by WGS	Enroll as IMI-1+	IMI-1+
V146	Enterobacter cloacae complex	BJH Clinical Microbiology Laboratory	N/A	N/A	N/A	R	R	R	R	R	S	S	S			ESBL/AmpC
V147	Enterobacter cloacae complex	Mardan Medical Complex	POS	NDM+	N/A	R	R	R	R	I	R	R	R			NDM+
V148	Providencia stuartii	BJH Clinical Microbiology Laboratory	NEG	N/A	N/A	S	S	S	S	S	S	R	R			non CP-CRE
V149	Escherichia coli	BJH Clinical Microbiology Laboratory	N/A	N/A	N/A	R	R	R	R	R	S	S	S			ESBL/AmpC
V150	Escherichia coli	BJH Clinical Microbiology Laboratory	N/A	N/A	N/A	R	R		R		S			Incomplete data due to poor growth by VITEK2	Isolate excluded from study	Isolate excluded from study
V151	Escherichia coli	BJH Clinical Microbiology Laboratory	NEG	N/A	N/A	R	R	R	R	R	S	I	S			ESBL/AmpC
V152	Serratia marcescens	BJH Clinical Microbiology Laboratory	POS	KPC+	N/A	I	R	R	R	R	I	R	R			KPC+
V153	Serratia marcescens	BJH Clinical Microbiology Laboratory	POS	Not Detected	none identified	S	R	R	R	S	S	R	S	mCIM+, Xpert Carba-R Not Detected, No Carbapenemase Detected by WGS	Enroll as non-CP-CRE	non CP-CRE
V154	Klebsiella variicola	BJH Clinical Microbiology Laboratory	NEG	N/A	N/A	R	R	R	R	R	S	R	R*			non CP-CRE
V155	Klebsiella pneumoniae	BJH Clinical Microbiology Laboratory	NEG	N/A	N/A	R	R	R	R	R	I	R	R*			non CP-CRE
V156	Klebsiella oxytoca complex	BJH Clinical Microbiology Laboratory	NEG	N/A	N/A	R	R	R	R	R	I	R	I			non CP-CRE
V157	Proteus mirabilis	BJH Clinical Microbiology Laboratory	NEG	N/A	N/A	R*	R	R	R	R*	S	S	R			non CP-CRE
V158	Proteus mirabilis	BJH Clinical Microbiology Laboratory	NEG	N/A	N/A	R*	R	R	R	R*	S	S	I			ESBL/AmpC
V159	Citrobacter freundii complex	BJH Clinical Microbiology Laboratory	N/A	N/A	N/A	R	R	R	R	R	S	S	S			ESBL/AmpC
V160	Morganella morganii	(13)	POS	Not Detected	IMP-27 (13)	S	R	S	R	S	S	S	R	mCIM+, Xpert Carba-R Not Detected, IMP-27 Previously Detected by WGS (18)	Enroll as IMP-27+	IMP-27+
V161	Proteus mirabilis	BJH Clinical Microbiology Laboratory	N/A	N/A	N/A	S	S	S	S	S	S	S	S			WT
V162	Enterobacter cloacae complex	BJH Clinical Microbiology Laboratory	POS	NDM+	N/A	R	R	R	R	R	R	R	R			NDM+
V163	Enterobacter cloacae complex	BJH Clinical Microbiology Laboratory	POS	NDM+	N/A	R	R	R	R	R	R	R	R			NDM+
V164	Kluyvera species	BJH Clinical Microbiology Laboratory	POS	NDM+, KPC+	N/A	R	R	R	R	R	R	R	R			NDM+, KPC+
V165	Enterobacter cloacae complex	BJH Clinical Microbiology Laboratory	POS	NDM+	N/A	R	R	R	R	R	R	R	R			NDM+
V166	Serratia marcescens	BJH Clinical Microbiology Laboratory	POS	NDM+	N/A	R	R	R	R	S	R	R	R			NDM+
V167	Klebsiella pneumoniae	BJH Clinical Microbiology Laboratory	POS	KPC+	N/A	R	R	R	R	R	R	R	R			KPC+
V168	Escherichia coli	BJH Clinical Microbiology Laboratory	POS	KPC+	N/A	R	R	R	R	R	R	R	R			KPC+
V169	Serratia marcescens	BJH Clinical Microbiology Laboratory	POS	KPC+	N/A	S	R	S	R	I	R	I*	R			KPC+
V170	Citrobacter freundii complex	BJH Clinical Microbiology Laboratory	POS	KPC+	N/A	I	R	R	R	R	R	R	R			KPC+
V171	Escherichia coli	Mardan Medical Complex	POS	NDM+	N/A	R	R	R	R	R	R	R	R			NDM+
V172	Klebsiella pneumoniae	BJH Clinical Microbiology Laboratory	POS	KPC+	N/A	I	R	R	R	R	R	R	R			KPC+
V173	Escherichia coli	BJH Clinical Microbiology Laboratory	POS	NDM+	N/A	R	R	R	R	R	R	R	R			NDM+
V174	Pluralibacter species	BJH Clinical Microbiology Laboratory	POS	OXA48-like	N/A	S	R	R	R	I	I	R	S			OXA48-like
V175	Proteus vulgaris	BJH Clinical Microbiology Laboratory	POS	NDM+	N/A	R	R	R	R	S	R	R	R			NDM+
V176	Escherichia coli	Mardan Medical Complex	POS	NDM+	N/A	R	R	R	R	R	R	R	R			NDM+
V177	Enterobacter cloacae complex	Mardan Medical Complex	POS	NDM+	N/A	R	R	R	R	I	R	R	R			NDM+
V178	Escherichia coli	BJH Clinical Microbiology Laboratory	POS	NDM+	N/A	R	R	R	R	S	I	R	R			NDM+
V179	Enterobacter cloacae complex	BJH Clinical Microbiology Laboratory	NEG	N/A	N/A	R	R	R	R	R	S	R	S			non CP-CRE
V180	Citrobacter koseri	BJH Clinical Microbiology Laboratory	POS	KPC+	N/A	R	R	R	R	R	R	R	R			KPC+
V181	Klebsiella aerogenes	BJH Clinical Microbiology Laboratory	N/A	N/A	N/A	R	R	R	R	R	S	S	S			ESBL/AmpC
V182	Klebsiella pneumoniae	BJH Clinical Microbiology Laboratory	POS	KPC+	N/A	S	R	R	S	S	R	S	R			KPC+
V183	Escherichia coli	Mardan Medical Complex	POS	OXA48-like	N/A	R	R	R	R	I	S	R	*I			OXA48-like
V184	Escherichia coli	Mardan Medical Complex	POS	NDM+, OXA48-like	N/A	R	R	R	R	R	R	R	R			NDM+, OXA48-like
V185	Proteus mirabilis	BJH Clinical Microbiology Laboratory	NEG	N/A	N/A	S	S	S	S	S	S	S	I			WT
V186	Klebsiella pneumoniae	BJH Clinical Microbiology Laboratory	N/A	N/A	N/A	S	S	S	S	S	S	S	S			WT
V187	Proteus mirabilis	BJH Clinical Microbiology Laboratory	NEG	N/A	N/A	S	S	S	S	S	S	S	I			WT
V188	Proteus mirabilis	BJH Clinical Microbiology Laboratory	NEG	N/A	N/A	*R	R	R	R	*R	S	S	I			ESBL/AmpC
V189	Escherichia coli	BJH Clinical Microbiology Laboratory	N/A	N/A	N/A	R	R	R	R	R	S	S	S			ESBL/AmpC
V190	Escherichia coli	BJH Clinical Microbiology Laboratory	N/A	N/A	N/A	*R	R	R	R	R	S	S	S			ESBL/AmpC
V191	Escherichia coli	BJH Clinical Microbiology Laboratory	N/A	N/A	N/A	*R	R	R	R	*R	S	S	S			ESBL/AmpC
V192	Escherichia coli	BJH Clinical Microbiology Laboratory	N/A	N/A	N/A	*R	R	S	R	*R	S	S	S			ESBL/AmpC
V193	Escherichia coli	BJH Clinical Microbiology Laboratory	N/A	N/A	N/A	*R	R	S	R	R	S	S	S			ESBL/AmpC
V194	Escherichia coli	BJH Clinical Microbiology Laboratory	N/A	N/A	N/A	*R	R	R	R	*R	S	S	S			ESBL/AmpC
V195	Enterobacter cloacae complex	BJH Clinical Microbiology Laboratory	N/A	N/A	N/A	R	R	R	R	I	S	S	S			ESBL/AmpC
V196	Enterobacter cloacae complex	BJH Clinical Microbiology Laboratory	N/A	N/A	N/A	R	R	R	R	R	S	S	S			ESBL/AmpC
V197	Escherichia coli	Mardan Medical Complex	POS	NDM+	N/A	R	R	R	R	R	R	R	R			NDM+
V198	Citrobacter koseri	BJH Clinical Microbiology Laboratory	POS	KPC+	N/A	R	R	R	R	R	R	R	R			KPC+
V199	Klebsiella pneumoniae	Mardan Medical Complex	POS	NDM+	N/A	R	R	R	R	R	R	R	R			NDM+
V200	Escherichia coli	Mardan Medical Complex	POS	NDM+	N/A	R	R	R	R	R	R	R	R			NDM+
